# Supplementary material for: Whole-Genome Resequencing Identifies Candidate Genes for Tail Fat Deposition in Sheep
Source: Animals (Basel). 2025 Oct 20;15(20):3046. doi: 10.3390/ani15203046 (PMC12561157; doi:10.3390/ani15203046)
Supplement: Supplementary file 1 [file animals-15-03046-s001.zip]

Archive with 1 entries (1 files):
- animals-3842697-supplementary.pdf
